# Supplementary material for: Latent infection of Vigna unguiculata with seed-borne bean common mosaic virus modulates plant growth and may contribute to mutualistic symbiosis between the virus and host plant
Source: Front Microbiol. 2025 Apr 9;16:1524787. doi: 10.3389/fmicb.2025.1524787 (PMC12015941; doi:10.3389/fmicb.2025.1524787)
Supplement: Supplementary file 2 [file Table_3.XLSX]

## Sheet: Table S1 
	Table S1. List of Vigna unguiculata cultivars supplied by NARO GeneBank
	GeneBank JP number	Name of cultivar in GeneBank	Alternative name of cultivar in this study 1)	Isolated region
	31615	JUUROKU SASAGE	⏤	Gifu, Japan
	31616	JUUHACHI SASAGE	⏤	Osaka, Japan
	31621	COL/KAGAWA/1967	⏤	Kagawa, Japan
	31622	COL/TOKUSHIMA/1967	⏤	Tokushima, Japan
	31624	DARUMA	⏤	Hiroshima, Japan
	31625	MANRICHIANG TOU	⏤	China
	31626	WHITE WOMDER TRAILING	⏤	Unknown
	31627	WITSEMBERG UPRIGHT	⏤	Germany
	31628	NEW ERA CREY	⏤	Unknown
	31629	DR SAUNDER UPRIGHT	⏤	Germany
	31630	PI 124609	⏤	India
	31631	PI 163142	⏤	India
	31632	PI 165486	⏤	India
	31633	PI 165941	⏤	India
	31634	PI 166146	⏤	India
	31635	PI 205141	⏤	India
	31636	PI 215659	⏤	India
	31637	PI 269666	⏤	India
	31638	PI 271258	⏤	India
	31639	PI 271259	⏤	India
	31640	PI 292910	⏤	India
	31641	PI 292911	⏤	India
	31642	PI 323325	⏤	India
	31643	PI 183251	⏤	Egypt
	31644	PI 250587	⏤	Egypt
	31645	PI 321141	⏤	Uganda
	31646	PI 326155	⏤	Uganda
	31647	PI 326156	⏤	Uganda
	31648	PI 326157	⏤	Uganda
	31649	PI 339580	⏤	Keniya
	31650	PI 339582	⏤	Keniya
	31651	PI 339583	⏤	Keniya
	31652	PI 189230	⏤	Congo
	31653	PI 185647	⏤	Ghana
	31654	PI 186458	⏤	Nigeria
	31655	PI 186460	⏤	Nigeria
	31656	PI 186467	⏤	Nigeria
	31657	PI 188701	⏤	Nigeria
	31658	PI 188702	⏤	Nigeria
	31659	PI 189374	⏤	Nigeria
	31660	PI 189375	⏤	Nigeria
	31661	PI 255765	⏤	Nigeria
	31662	PI 255771	⏤	Nigeria
	31663	PI 255774	⏤	Nigeria
	31664	PI 255781	⏤	Nigeria
	31665	PI 255784	⏤	Nigeria
	31666	PI 255788	⏤	Nigeria
	31667	PI 255791	⏤	Nigeria
	31668	PI 255792	⏤	Nigeria
	31669	PI 255811	⏤	Nigeria
	31670	PI 255815	⏤	Nigeria
	31671	PI 292895	⏤	Nigeria
	31672	PI 292906	⏤	Nigeria
	31673	PI 292909	⏤	Nigeria
	31674	PI 292914	⏤	Nigeria
	31675	PI 318820	⏤	Ghana
	31676	PI 318821	⏤	Ghana
	31677	PI 331141	⏤	Nigeria
	31678	TVU 36	⏤	Nigeria
	31679	TVU 79	⏤	Nigeria
	31680	TVU 108	⏤	Nigeria
	31681	TVU 456	⏤	Nigeria
	31682	TVU 473	⏤	Nigeria
	31683	TVU 906	⏤	Nigeria
	31684	TVU 1484	⏤	Nigeria
	31685	TVU 2006	⏤	Nigeria
	31686	TVU 2806	⏤	Nigeria
	31687	TVU 3450	⏤	Nigeria
	31688	TVU 6539	⏤	Nigeria
	31689	PI 145732	⏤	Saudi Arabia
	31690	PI 221731	⏤	Saudi Arabia
	31691	PI 221732	⏤	South Africa
	31692	PI 257463	⏤	South Africa
	31693	PI 292912	⏤	South Africa
	31694	PI 339590	⏤	South Africa
	31695	PI 339593	⏤	South Africa
	41278	TOWA DAM	⏤	Thailand
	41279	THAI-2	⏤	Thailand
	41280	THAI-10	⏤	Thailand
	41281	THAI-14	⏤	Thailand
	41282	VITA 5	⏤	Thailand
	41283	TVX 3671-14C	⏤	Thailand
	41284	FUMEI	⏤	Angola
	42104	BLACK EYE 5	⏤	USA
	42922	I 358	⏤	Nepal
	42923	I 369	⏤	Nepal
	42924	I 807	⏤	Nepal
	42925	I 850	⏤	Nepal
	42926	I 9012	⏤	Nepal
	42927	U 1190	⏤	Nepal
	42928	U 1207	⏤	Nepal
	42929	U 1471	⏤	Nepal
	42930	U 1709	⏤	Nepal
	42931	U 1728	⏤	Nepal
	42932	U 1736	⏤	Nepal
	51635	POROTS	⏤	Paraguay
	51636	POROTO	⏤	Paraguay
	51637	POROTO (SHIHAN)	⏤	Paraguay
	51638	ALWVIA	⏤	Paraguay
	51640	POROTO SANFRANCISCO	⏤	Paraguay
	51641	POROTO	⏤	Paraguay
	51642	VARIEDAD 11-131-F1-94-11-109-M6	⏤	Peru
	51643	NEW ERA	⏤	Angola
	53837	KUROTSUKIMAME	⏤	Japan
	53838	AKATSUKIMAME	⏤	Japan
	53839	KOUTOU	⏤	Unknown
	53840	OOSAWAGOUZAIRAI	⏤	Akita, Japan
	53841	NINGYOUAZKI	⏤	Unknown
	53842	SHIROMAMEKAKU	⏤	Unknown
	53843	KOUTOU	⏤	Unknown
	53844	SHOUNAGON	⏤	Unknown
	53845	KUROSASAGE	⏤	Unknown
	53846	KINTOKISASAGE	⏤	Unknown
	53847	KAWAGOE DARUMA	⏤	Unknown
	53848	CHOUSENSHU	⏤	Unknown
	53849	KAUPII(YUKIJIRUSHIKEI)	⏤	Unknown
	73010	KUROAZUKI	⏤	Fukushima, Japan
	74825	AZUKI	⏤	Okinawa, Japan
	74826	AKAMAMI	⏤	Okinawa, Japan
	74827	AKAMAME	⏤	Okinawa, Japan
	74828	AKAMAME	⏤	Okinawa, Japan
	74829	AKAMAMI	⏤	Okinawa, Japan
	74830	BODI	⏤	Nepal
	74831	COL/PAK/1991/IBPGR/2728(4)	⏤	Pakistan
	74832	COL/PAK/1991/IBPGR/2743(1)	⏤	Pakistan
	74833	COL/PAK/1991/IBPGR/2745(7)	⏤	Pakistan
	74834	COL/PAK/1991/IBPGR/2751(5)	⏤	Pakistan
	74835	COL/PAK/1991/IBPGR/2766(1)	⏤	Pakistan
	74836	COL/PAK/1991/IBPGR/2770(2)	⏤	Pakistan
	74837	COL/PAK/1991/IBPGR/2772(2)	⏤	Pakistan
	74838	COL/PAK/1991/IBPGR/2773(3)	⏤	Pakistan
	74839	COL/PAK/1991/IBPGR/2776(2)	⏤	Pakistan
	74840	COL/PAK/1991/IBPGR/2785(2)	⏤	Pakistan
	74841	COL/PAK/1991/IBPGR/2786(1)	⏤	Pakistan
	74842	COL/PAK/1991/IBPGR/2788(3)	⏤	Pakistan
	74843	COL/PAK/1991/IBPGR/2788(4)	⏤	Pakistan
	74844	COL/PAK/1991/IBPGR/2788(5)	⏤	Pakistan
	74845	COL/PAK/1991/IBPGR/2789(1)	⏤	Pakistan
	74846	COL/PAK/1991/IBPGR/2790(2)	⏤	Pakistan
	74847	COL/PAK/1991/IBPGR/2791(2)	⏤	Pakistan
	74848	COL/PAK/1991/IBPGR/2793(2)	⏤	Pakistan
	74849	COL/PAK/1991/IBPGR/2802(2)	⏤	Pakistan
	74850	COL/PAK/1991/IBPGR/2803(3)	⏤	Pakistan
	76525	KUROAZUKI	⏤	Iwate, Japan
	76621	KUROAZUKI	⏤	Iwate, Japan
	76622	KUROAZUKI	⏤	Akita, Japan
	78860	LOBIA	⏤	Former Soviet Union
	78861	SHIMAAZUKI	⏤	Okinawa, Japan
	78862	AZUKI	⏤	Kagoshima, Japan
	78863	AZUKI	⏤	Kagoshima, Japan
	78865	AZUKI	⏤	Kagoshima, Japan
	78866	AZUKI	⏤	Kagoshima, Japan
	78867	AZUKI	⏤	Kagoshima, Japan
	78868	AZUKI	⏤	Kagoshima, Japan
	78869	AKASASAGE	⏤	Kagoshima, Japan
	78870	AZUKI	⏤	Kagoshima, Japan
	78871	SASAGE	⏤	Kagoshima, Japan
	78872	SASAGE	⏤	Kagoshima, Japan
	78873	AZUKI	⏤	Kagoshima, Japan
	78874	SASAGE	⏤	Kagoshima, Japan
	78875	SASAGE	⏤	Kagoshima, Japan
	78876	SASAGE	⏤	Kagoshima, Japan
	78877	SASAGE	⏤	Kagoshima, Japan
	78878	AKASASAGE	⏤	Kagoshima, Japan
	78879	SASAGE	⏤	Kagoshima, Japan
	78880	AKASASAGE	⏤	Kagoshima, Japan
	78881	SASAGE	⏤	Kagoshima, Japan
	78882	SASAGE	⏤	Kagoshima, Japan
	78883	SASAGE	⏤	Kagoshima, Japan
	78884	KAKISASAGE	⏤	Kagoshima, Japan
	78885	HATASASAGE	⏤	Kagoshima, Japan
	78886	KAKISASAGE	⏤	Kagoshima, Japan
	78887	SASAGE	⏤	Kagoshima, Japan
	78888	SASAGE	⏤	Kagoshima, Japan
	78889	SASAGE	⏤	Kagoshima, Japan
	78890	SASAGE	⏤	Kagoshima, Japan
	78891	AZUKI	⏤	Kagoshima, Japan
	78892	SASAGE	⏤	Kagoshima, Japan
	78921	BUROOKE	⏤	Myanmar
	80029	JINGSHANGDOUJIAO	⏤	Chaina
	80030	COL/OKINAWA/1990/TARC/71	⏤	Kagoshima, Japan
	80031	COL/OKINAWA/1990/TARC/82	⏤	Kagoshima, Japan
	80032	COL/OKINAWA/1990/TARC/83	⏤	Kagoshima, Japan
	80033	COL/OKINAWA/1990/TARC/84	⏤	Kagoshima, Japan
	80034	COL/OKINAWA/1990/TARC/102	⏤	Kagoshima, Japan
	80035	COL/OKINAWA/1990/TARC/108	⏤	Kagoshima, Japan
	81544	SHIROSASAGE	⏤	Nagasaki, Japan
	81549	TUA DAM	⏤	Thailand
	81550	KADALA COWPEA	⏤	Sri Lanka
	81551	KADALA COWPEA	⏤	Sri Lanka
	81552	WASANA COWPEA	⏤	Sri Lanka
	81553	POLONNARUWA COWPEA	⏤	Sri Lanka
	81554	COW PEA	⏤	Sri Lanka
	81555	GJ93/026	⏤	Ghana
	81556	GJ93/030	⏤	Ghana
	81557	GJ93/031	⏤	Ghana
	81558	GJ93/074	⏤	Ghana
	81559	GJ93/101	⏤	Ghana
	81560	GJ93/105	⏤	Ghana
	81561	GJ93/106	⏤	Ghana
	81562	GJ93/107	⏤	Ghana
	81563	GJ93/244-1	⏤	Ghana
	81564	GJ93/244-2	⏤	Ghana
	81565	GJ93/247	⏤	Ghana
	81566	GJ93/294-1	⏤	Ghana
	81567	GJ93/295	⏤	Ghana
	81568	GJ93/303	⏤	Ghana
	81569	GJ93/311	⏤	Ghana
	81570	GJ93/315	⏤	Ghana
	81571	SASAGE	⏤	長崎
	81572	SASAGE	⏤	長崎
	81573	KUROSASAGE	⏤	長崎
	81575	SASAGE	⏤	長崎
	81577	SASAGE	⏤	長崎
	81578	KUROSASAGE	⏤	長崎
	81592	MAHAWELI COWPEA	⏤	Sri Lanka
	81593	MEA	⏤	Sri Lanka
	81594	MEA	⏤	Sri Lanka
	81595	KADALA KOWPEA	⏤	Sri Lanka
	81596	MEA	⏤	Sri Lanka
	81597	(LEA MEA TYPE)	⏤	Sri Lanka
	81600	KALU COWPEA	⏤	Sri Lanka
	81604	BUSITA	⏤	Sri Lanka
	85401	COL/NEPAL/1984/IBPGR/I-369-4	⏤	Nepal
	85402	COL/NEPAL/1984/IBPGR/I-919-2	⏤	Nepal
	85403	COL/NEPAL/1984/IBPGR/I-9012-2	⏤	Nepal
	85404	COL/NEPAL/1984/IBPGR/U-1190-1	⏤	Nepal
	85405	COL/NEPAL/1984/IBPGR/U-1190-2	⏤	Nepal
	85406	COL/NEPAL/1984/IBPGR/U-1207	⏤	Nepal
	85407	COL/NEPAL/1984/IBPGR/U-1247-1	#9	Nepal
	85408	COL/NEPAL/1984/IBPGR/U-1247-2	⏤	Nepal
	85409	COL/NEPAL/1984/IBPGR/U-1247-3-1	⏤	Nepal
	85410	COL/NEPAL/1984/IBPGR/U-1247-3-2	⏤	Nepal
	85411	COL/NEPAL/1984/IBPGR/U-1247-4	⏤	Nepal
	85412	COL/NEPAL/1984/IBPGR/U-1257(2)	⏤	Nepal
	85413	COL/NEPAL/1984/IBPGR/U-1283-1	⏤	Nepal
	85414	COL/NEPAL/1984/IBPGR/U-1283-3	⏤	Nepal
	85415	COL/NEPAL/1984/IBPGR/U-1343	⏤	Nepal
	85416	COL/NEPAL/1984/IBPGR/U-1471(1)	⏤	Nepal
	85417	COL/NEPAL/1984/IBPGR/U-1709-1-1	⏤	Nepal
	85418	COL/NEPAL/1984/IBPGR/U-1709-1-2	⏤	Nepal
	85419	COL/NEPAL/1984/IBPGR/U-1709-2	#11	Nepal
	85420	COL/NEPAL/1984/IBPGR/U-1727-1	⏤	Nepal
	85421	COL/NEPAL/1984/IBPGR/U-1736	⏤	Nepal
	85422	COL/NEPAL/1984/IBPGR/Y-3286	⏤	Nepal
	85423	COL/NEPAL/1986/IBPGR/I-52	⏤	Nepal
	85424	COL/NEPAL/1986/IBPGR/I-61-1	⏤	Nepal
	85425	COL/NEPAL/1986/IBPGR/I-170-1	⏤	Nepal
	85426	COL/NEPAL/1986/IBPGR/I-187	⏤	Nepal
	85427	COL/NEPAL/1986/IBPGR/I-189	#8	Nepal
	85428	COL/NEPAL/1986/IBPGR/I-190	⏤	Nepal
	85429	COL/NEPAL/1986/IBPGR/I-199	#6	Nepal
	85430	COL/NEPAL/1986/IBPGR/I-234	⏤	Nepal
	85431	COL/NEPAL/1986/IBPGR/I-236	⏤	Nepal
	85432	COL/NEPAL/1986/IBPGR/I-253	⏤	Nepal
	85433	COL/NEPAL/1986/IBPGR/I-291	⏤	Nepal
	85434	COL/NEPAL/1986/IBPGR/I-308	⏤	Nepal
	85435	COL/NEPAL/1986/IBPGR/I-339-1	⏤	Nepal
	85436	COL/NEPAL/1986/IBPGR/I-339-2	⏤	Nepal
	85437	COL/NEPAL/1986/IBPGR/I-339-3	⏤	Nepal
	85438	COL/NEPAL/1986/IBPGR/I-369-1	⏤	Nepal
	85439	COL/NEPAL/1986/IBPGR/I-369-2	⏤	Nepal
	85440	COL/NEPAL/1986/IBPGR/I-369-3	⏤	Nepal
	85441	COL/NEPAL/1986/IBPGR/I-369-4	⏤	Nepal
	85442	COL/NEPAL/1986/IBPGR/I-388	⏤	Nepal
	85443	COL/NEPAL/1986/IBPGR/I-409-1	#4	Nepal
	85444	COL/NEPAL/1986/IBPGR/I-409-2	⏤	Nepal
	85445	COL/NEPAL/1986/IBPGR/I-409-3	⏤	Nepal
	85446	COL/NEPAL/1986/IBPGR/I-418	⏤	Nepal
	85447	COL/NEPAL/1986/IBPGR/I-423-1	#10	Nepal
	85448	COL/NEPAL/1986/IBPGR/I-472	⏤	Nepal
	85449	COL/NEPAL/1986/IBPGR/I-489	⏤	Nepal
	85450	COL/NEPAL/1986/IBPGR/I-532-1	⏤	Nepal
	85451	COL/NEPAL/1986/IBPGR/I-532-2	⏤	Nepal
	85452	COL/NEPAL/1986/IBPGR/I-579-2	⏤	Nepal
	85453	COL/NEPAL/1986/IBPGR/I-598	#5	Nepal
	85454	COL/NEPAL/1986/IBPGR/I-602-1	⏤	Nepal
	85455	COL/NEPAL/1986/IBPGR/I-602-2	⏤	Nepal
	85456	COL/NEPAL/1986/IBPGR/I-612-2	⏤	Nepal
	85457	COL/NEPAL/1986/IBPGR/I-620	⏤	Nepal
	85458	COL/NEPAL/1986/IBPGR/I-638-1	⏤	Nepal
	85459	COL/NEPAL/1986/IBPGR/I-638-2	⏤	Nepal
	85460	COL/NEPAL/1986/IBPGR/I-638-3	#1	Nepal
	85461	COL/NEPAL/1986/IBPGR/I-659-2	⏤	Nepal
	85462	COL/NEPAL/1986/IBPGR/I-702-1	⏤	Nepal
	85463	COL/NEPAL/1986/IBPGR/I-702-2	#2	Nepal
	85464	COL/NEPAL/1986/IBPGR/I-711-1	⏤	Nepal
	85465	COL/NEPAL/1986/IBPGR/I-711-2	⏤	Nepal
	85466	COL/NEPAL/1986/IBPGR/I-719(2)-1	⏤	Nepal
	85467	COL/NEPAL/1986/IBPGR/I-719(2)-2	⏤	Nepal
	85468	COL/NEPAL/1986/IBPGR/I-727A	⏤	Nepal
	85469	COL/NEPAL/1986/IBPGR/I-738-1	⏤	Nepal
	85470	COL/NEPAL/1986/IBPGR/I-738-2	⏤	Nepal
	85471	COL/NEPAL/1986/IBPGR/I-745	#3	Nepal
	85472	COL/NEPAL/1986/IBPGR/I-749(2)-1	⏤	Nepal
	85473	COL/NEPAL/1986/IBPGR/I-749(2)-2	⏤	Nepal
	85474	COL/NEPAL/1986/IBPGR/I-749(2)-3	⏤	Nepal
	85475	COL/NEPAL/1986/IBPGR/I-779-1	⏤	Nepal
	85476	COL/NEPAL/1986/IBPGR/I-779-2	⏤	Nepal
	85477	COL/NEPAL/1986/IBPGR/I-788-1	⏤	Nepal
	85478	COL/NEPAL/1986/IBPGR/I-788-2	⏤	Nepal
	85514	AZUKI	⏤	Kagoshima, Japan
	85515	SASAGE	⏤	Kagoshima, Japan
	85516	KUROAZUKI	⏤	Kagoshima, Japan
	85517	AKISASAGE	⏤	Kagoshima, Japan
	85518	COL/KAGOSHIMA/1995/MAFF/034	⏤	Kagoshima, Japan
	85519	AKASASAGE	⏤	Kagoshima, Japan
	85520	COL/KAGOSHIMA/1995/MAFF/044	⏤	Kagoshima, Japan
	85521	COL/KAGOSHIMA/1995/MAFF/046	⏤	Kagoshima, Japan
	85522	DAIZUAZUKI	⏤	Kagoshima, Japan
	86799	IT 81D 1228-14	⏤	Nigeria
	86800	IT 82D 889	⏤	Nigeria
	86801	IT 84S 2246	⏤	Nigeria
	86802	SUVITA 2	⏤	Nigeria
	86803	TVU 59	⏤	Nigeria
	86804	TVU 85	⏤	South Africa
	86805	TVU 127	⏤	Uganda
	86806	TVU 433	⏤	Kenya
	86807	TVU 760	⏤	Nigeria
	86808	TVU 928	⏤	Ghana
	86809	TVU 1350	⏤	Uganda
	86810	TVU 1362	⏤	Nigeria
	1) In this study, alternative names were assigned to the cultivars due to the length of their original names.
