# Supplementary material for: Latent infection of Vigna unguiculata with seed-borne bean common mosaic virus modulates plant growth and may contribute to mutualistic symbiosis between the virus and host plant
Source: Front Microbiol. 2025 Apr 9;16:1524787. doi: 10.3389/fmicb.2025.1524787 (PMC12015941; doi:10.3389/fmicb.2025.1524787)
Supplement: Supplementary file 3 [file Table_4.XLSX]

## Sheet: Sheet1
	Table S2. Homology of bean common mosaic virus (BCMV) polyprotein at the amino acid level among 10 BCMV isolates (Vu01, Vu02, Vu03, Vu04, Vu05, Vu06, Vu08, Vu09, Vu10, and Vu11) and 3 reference strains (KC832501, AJ312438, NC_003397)
		Vu01	Vu02	Vu03	Vu04	Vu05	Vu06	Vu08	Vu09	Vu10	Vu11	KC832501	AJ312438	NC_003397
	Vu01	100
	Vu02	99.9	100
	Vu03	93.9	93.9	100
	Vu04	93.9	93.9	99.6	100
	Vu05	94	94	99.8	99.8	100
	Vu06	93.9	93.9	99.8	99.7	99.9	100
	Vu08	92.9	92.9	95.6	95.6	95.7	95.6	100
	Vu09	94	94	99.8	99.7	99.9	99.8	95.7	100
	Vu10	93.9	93.9	99.6	99.6	99.8	99.7	95.7	99.7	100
	Vu11	93.9	93.9	99.7	99.6	99.8	99.8	95.7	99.8	99.6	100
	KC832501	91.2	91.2	93	92.9	93	92.9	91.1	93	92.8	92.9	100
	AJ312438	93.9	93.9	95.9	95.9	96	95.9	94.2	95.9	95.8	95.8	92.6	100
	NC_003397	91.3	91.3	91.9	91.7	91.8	91.8	90.3	91.8	91.7	91.7	95.5	92.8	100
