# Supplementary material for: Latent infection of Vigna unguiculata with seed-borne bean common mosaic virus modulates plant growth and may contribute to mutualistic symbiosis between the virus and host plant
Source: Front Microbiol. 2025 Apr 9;16:1524787. doi: 10.3389/fmicb.2025.1524787 (PMC12015941; doi:10.3389/fmicb.2025.1524787)
Supplement: Supplementary file 4 [file Table_5.XLSX]

## Sheet: Table S2
	Table S3. Bean common mosaic virus (BCMV) strains or isolates for analysis of recombination events in BCMV RNA
	Name of BCMV strain or isolate	GenBank accession number	Isolated region
	HB strain	KC478389	China
	Ts strain	AY968604	China
	Blotch isolate	U05771	China
	SF9 isolate	U34972	China
	Habin1 isolate	KJ508092	Korea
	Laixi isolate	KF439722	China
	MB isolate	KC832502	China
	Y isolate	AJ312438	China
	R isolate	AJ312437	China
	Soybean isolate	KC832501	China
	Taiwan strain	AY575773	Taiwan
	NL4 strain	DQ666332	Colombia
	PV0915 strain	HG792064	Germany
	MS1 strain	EU761198	Australia
	NL1 strain	AY112735	Netherlands
	US-10	KF919299	USA
	RU1-OR-B strain	KF919297	USA
	RU1-OR-C strain	KF919298	USA
	RU1-P strain	KF919300	USA
	RU-1 strain	AY863025	USA
	RU1 isolate	GQ219793	USA
