# Supplementary material for: Latent infection of Vigna unguiculata with seed-borne bean common mosaic virus modulates plant growth and may contribute to mutualistic symbiosis between the virus and host plant
Source: Front Microbiol. 2025 Apr 9;16:1524787. doi: 10.3389/fmicb.2025.1524787 (PMC12015941; doi:10.3389/fmicb.2025.1524787)
Supplement: Supplementary file 5 [file Table_6.XLSX]

## Sheet: Sheet1
	Table S4. Bean common mosaic virus (BCMV) and potato virus Y (PVY) strains for phylogenetic analysis
	Name of virus	Name of strain or isolate	GenBank accession number	Isolated region
	PVY	Chile3 isolate	FJ214726	Chile
	PVY	1129 isolate	KJ603225	China
	PVY	CO286 isolate	HQ912911	USA
	BCMV	HB strain	KC478389	China
	BCMV	Ts strain	AY968604	China
	BCMV	Blotch isolate	U05771	China
	BCMV	SF9 isolate	U34972	China
	BCMV	Habin1 isolate	KJ508092	Korea
	BCMV	Laixi isolate	KF439722	China
	BCMV	MB isolate	KC832502	China
	BCMV	Y isolate	AJ312438	China
	BCMV	R isolate	AJ312437	China
	BCMV	Soybean isolate	KC832501	China
	BCMV	Taiwan strain	AY575773	China
	BCMV	NL4 strain	DQ666332	Colombia
	BCMV	PV0915 strain	HG792064	Germany
	BCMV	MS1 strain	EU761198	Australia
	BCMV	NL1 strain	AY112735	Netherlands
	BCMV	US-10	KF919299	USA
	BCMV	RU1-OR-B strain	KF919297	USA
	BCMV	RU1-OR-C strain	KF919298	USA
	BCMV	RU1-P strain	KF919300	USA
	BCMV	RU-1 strain	AY863025	USA
	BCMV	RU1 isolate	GQ219793	USA
