# Supplementary material for: Latent infection of Vigna unguiculata with seed-borne bean common mosaic virus modulates plant growth and may contribute to mutualistic symbiosis between the virus and host plant
Source: Front Microbiol. 2025 Apr 9;16:1524787. doi: 10.3389/fmicb.2025.1524787 (PMC12015941; doi:10.3389/fmicb.2025.1524787)
Supplement: Supplementary file 6 [file Table_7.XLSX]

## Sheet: Table S4
	Table S5. Information on the nucleotide sequences of bean common mosaic virus (BCMV) coat protein used for phylogenetic analysis
	Nucleotide sequence of BCMV coat protein			Nucleotide sequence of BCMV coat protein			Nucleotide sequence of BCMV coat protein			Nucleotide sequence of BCMV coat protein
	GenBank accession number	Isolated region		GenBank accession number	Isolated region		GenBank accession number	Isolated region		GenBank accession number	Isolated region
	AJ312437.1	China		MG640413.2	Mexico		KJ807805.1	China		HM776121.1	China
	AJ293276.1	China		MG640412.2	Mexico		KJ807802.1	China		HM776109.1	China
	AJ312438.1	China		MG640411.2	Mexico		KJ807801.1	China		HM776108.1	China
	DQ925424.1	Vietnam		MG640410.2	Mexico		KJ807800.1	China		HM776091.1	China
	DQ925423.1	Vietnam		MG640405.2	Mexico		KJ866945.1	China		HM776087.1	China
	DQ925421.1	Vietnam		KU051675.1	Iran		KM051431.1	China		HM776067.1	China
	KC832501.1	China		JQ753313.1	India		KJ807803.1	China		HM776066.1	China
	FR775796.1	Thailand		GQ850881.1	India		KJ807810.1	China		HM776061.1	China
	DQ925420.1	Vietnam		DQ897639.1	Brazil		KJ807809.1	China		HM776127.1	China
	DQ925417.1	Vietnam		MG640401.2	Mexico		HM776065.1	China		HM776094.1	China
	MF361092.1	China		KC832502.1	China		HM776117.1	China		HM776092.1	China
	MN399727.1	Germany		GQ456169.1	India		HM776098.1	China		HM776084.1	China
	MF498888.1	Iran		MF066259.1	Tanzania		HM776088.1	China		HM776080.1	China
	MF043416.1	Tanzania		MF066258.1	Tanzania		HM776077.1	China		HM776070.1	China
	KT175569.1	USA		MH024838.1	USA		HM776075.1	China		HM776057.1	China
	MF405191.1	Tanzania		KF670145.1	Iran		HM776071.1	China		MH628437.1	China
	MF043421.1	Tanzania		MF498886.1	Iran		HM776064.1	China		HM776079.1	China
	KM023744.1	USA		KU051677.1	Iran		MK282414.1	USA		HM776130.1	China
	KF114860.1	India		GQ356199.1	India		KJ807813.1	China		DQ925418.1	Vietnam
	EU713858.1	India		MH024840.1	USA		HM776129.1	China		AF191748.1	Thailand
	MF043420.1	Tanzania		JF427590.1	Australia		HM776128.1	China		KU051676.1	Iran
	MH024842.1	USA		HG792064.1	Germany		HM776123.1	China		DQ925419.1	Vietnam
	KY057338.1	India		KT766181.1	Turkey		HM776116.1	China		MF066260.1	Tanzania
	AH015028.2	Australia		GQ219793.1	USA		HM776104.1	China		KP903372.1	China
	KT766180.1	Turkey		KT766179.1	Turkey		HM776102.1	China		KJ467816.1	China
	KT766178.1	Turkey		KF919298.1	USA		HM776099.1	China		LC268996.1	Japan
	KT175570.1	USA		MF498887.1	Iran		HM776072.1	China		KT931618.1	South
	FJ491262.1	India		MH024843.1	USA		HM776069.1	China		MF043410.1	Tanzania
	MF043422.1	Tanzania		KF919297.1	USA		HM776062.1	China		HM776100.1	China
	MF043418.1	Tanzania		MF498889.1	Iran		KU297990.1	South		KT923152.1	USA
	MG640408.2	Mexico		KJ645793.1	USA		HM776126.1	China		AB872308.1	South
	MH024839.1	USA		JF427591.1	USA		HM776124.1	China		HM776076.1	China
	FJ387162.1	India		KM076650.1	South		HM776119.1	China		MF277032.1	Burkina Faso
	MK069987.1	Mexico		AY863025.1	USA		HM776113.1	China		FJ712783.1	India
	MG640406.2	Mexico		MF405190.1	Tanzania		HM776112.1	China		KY047818.1	India
	MG640404.2	Mexico		JX420811.1	India		HM776106.1	China		KY047819.1	India
	MG640403.2	Mexico		DQ666332.1	Colombia		HM776095.1	China		MN104840.1	Turkey
	KU051674.1	Iran		JN692257.1	India		HM776093.1	China		MN104839.1	Turkey
	KU896809.1	USA		JN692256.1	India		HM776090.1	China		KY047820.1	India
	KT766182.1	Turkey		JN692258.1	India		HM776083.1	China		MF043417.1	Tanzania
	EU761198.1	Australia		KT923169.1	Brazil		HM776082.1	China		AF328756.1	Mexico
	EU492546.1	India		KT175568.1	USA		HM776074.1	China		AF328753.1	Mexico
	MF043414.1	Tanzania		MH795801.1	India		HM776073.1	China		AF328757.1	Mexico
	MF043413.1	Tanzania		MF043423.1	Tanzania		HM776068.1	China		AF328755.1	Mexico
	MK069985.1	Mexico		KJ807821.1	China		HM776060.1	China		JN641864.1	India
	MG640409.2	Mexico		KJ807819.1	China		KF439722.1	China		MF784804.1	Tanzania
	MG640407.2	Mexico		KJ807820.1	China		HM776122.1	China		AF328751.1	Mexico
	MG640402.2	Mexico		KJ807815.1	China		HM776120.1	China		MF043411.1	Tanzania
	MG640400.2	Mexico		MH744999.1	India		HM776115.1	China		MF043412.1	Tanzania
	MH220847.1	Australia		KJ807818.1	China		HM776114.1	China		KJ807804.1	China
	MH220846.1	Australia		KJ807817.1	China		HM776103.1	China		KM051430.1	China
	MH024841.1	USA		KJ807816.1	China		HM776101.1	China		KM051429.1	China
	JF427624.1	Australia		KJ807812.1	China		HM776086.1	China		KM051428.1	China
	JF427589.1	Australia		KJ807808.1	China		HM776059.1	China		KM051427.1	China
	FJ157246.1	India		KC478389.1	China		HM776058.1	China		KM051425.1	China
	FJ157245.1	India		KJ807814.1	China		AJ889245.1	China		KJ807811.1	China
	MF043415.1	Tanzania		KJ807807.1	China		DQ367846.1	China		KJ807799.1	China
	MK069988.1	Mexico		KM051426.1	China		MH568695.1	China		MF043409.1	Tanzania
	MK069986.1	Mexico		KJ807806.1	China		KJ508092.1	South
